# Supplementary material for: Wide-Band Interference Mitigation in GNSS Receivers Using Sub-Band Automatic Gain Control
Source: Sensors (Basel). 2022 Jan 16;22(2):679. doi: 10.3390/s22020679 (PMC8779687; doi:10.3390/s22020679)
Supplement: Supplementary file 1 [file sensors-22-00679-s001.zip]

Archive with 857 entries (827 files):
- results/
- results/Galileo/
- results/Galileo/E1BC/
- results/Galileo/E1BC/15754200/
- results/Galileo/E1BC/15754200/HELC_Bar_SVID2_CN0.png
- results/Galileo/E1BC/15754200/HELC_Bar_SVID2_DeltaCN0.png
- results/Galileo/E1BC/15754200/HELC_Bar_SVID30_CN0.png
- results/Galileo/E1BC/15754200/HELC_Bar_SVID30_DeltaCN0.png
- results/Galileo/E1BC/15754200/HELC_Bar_SVID7_CN0.png
- results/Galileo/E1BC/15754200/HELC_Bar_SVID7_DeltaCN0.png
- results/Galileo/E1BC/15754200/HELC_Bar_SVID8_CN0.png
- results/Galileo/E1BC/15754200/HELC_Bar_SVID8_DeltaCN0.png
- results/Galileo/E1BC/15754200/HE_Bar_SVID2_CN0.png
- results/Galileo/E1BC/15754200/HE_Bar_SVID2_DeltaCN0.png
- results/Galileo/E1BC/15754200/HE_Bar_SVID30_CN0.png
- results/Galileo/E1BC/15754200/HE_Bar_SVID30_DeltaCN0.png
- results/Galileo/E1BC/15754200/HE_Bar_SVID7_CN0.png
- results/Galileo/E1BC/15754200/HE_Bar_SVID7_DeltaCN0.png
- results/Galileo/E1BC/15754200/HE_Bar_SVID8_CN0.png
- results/Galileo/E1BC/15754200/HE_Bar_SVID8_DeltaCN0.png
- results/Galileo/E1BC/15754200/LC_Bar_SVID2_CN0.png
- results/Galileo/E1BC/15754200/LC_Bar_SVID2_DeltaCN0.png
- results/Galileo/E1BC/15754200/LC_Bar_SVID30_CN0.png
- results/Galileo/E1BC/15754200/LC_Bar_SVID30_DeltaCN0.png
- results/Galileo/E1BC/15754200/LC_Bar_SVID7_CN0.png
- results/Galileo/E1BC/15754200/LC_Bar_SVID7_DeltaCN0.png
- results/Galileo/E1BC/15754200/LC_Bar_SVID8_CN0.png
- results/Galileo/E1BC/15754200/LC_Bar_SVID8_DeltaCN0.png
- results/Galileo/E1BC/Chirp_LinearFast_BW10/
- results/Galileo/E1BC/Chirp_LinearFast_BW10/HELC_Bar_SVID13_CN0.png
- results/Galileo/E1BC/Chirp_LinearFast_BW10/HELC_Bar_SVID13_DeltaCN0.png
- results/Galileo/E1BC/Chirp_LinearFast_BW10/HELC_Bar_SVID1_CN0.png
- results/Galileo/E1BC/Chirp_LinearFast_BW10/HELC_Bar_SVID1_DeltaCN0.png
- results/Galileo/E1BC/Chirp_LinearFast_BW10/HELC_Bar_SVID26_CN0.png
- results/Galileo/E1BC/Chirp_LinearFast_BW10/HELC_Bar_SVID26_DeltaCN0.png
- results/Galileo/E1BC/Chirp_LinearFast_BW10/HELC_Bar_SVID31_CN0.png
- results/Galileo/E1BC/Chirp_LinearFast_BW10/HELC_Bar_SVID31_DeltaCN0.png
- results/Galileo/E1BC/Chirp_LinearFast_BW10/HE_Bar_SVID13_CN0.png
- results/Galileo/E1BC/Chirp_LinearFast_BW10/HE_Bar_SVID13_DeltaCN0.png
- results/Galileo/E1BC/Chirp_LinearFast_BW10/HE_Bar_SVID1_CN0.png
- results/Galileo/E1BC/Chirp_LinearFast_BW10/HE_Bar_SVID1_DeltaCN0.png
- results/Galileo/E1BC/Chirp_LinearFast_BW10/HE_Bar_SVID26_CN0.png
- results/Galileo/E1BC/Chirp_LinearFast_BW10/HE_Bar_SVID26_DeltaCN0.png
- results/Galileo/E1BC/Chirp_LinearFast_BW10/HE_Bar_SVID31_CN0.png
- results/Galileo/E1BC/Chirp_LinearFast_BW10/HE_Bar_SVID31_DeltaCN0.png
- results/Galileo/E1BC/Chirp_LinearFast_BW10/LC_Bar_SVID13_CN0.png
- results/Galileo/E1BC/Chirp_LinearFast_BW10/LC_Bar_SVID13_DeltaCN0.png
- results/Galileo/E1BC/Chirp_LinearFast_BW10/LC_Bar_SVID1_CN0.png
- results/Galileo/E1BC/Chirp_LinearFast_BW10/LC_Bar_SVID1_DeltaCN0.png
- results/Galileo/E1BC/Chirp_LinearFast_BW10/LC_Bar_SVID26_CN0.png
- results/Galileo/E1BC/Chirp_LinearFast_BW10/LC_Bar_SVID26_DeltaCN0.png
- results/Galileo/E1BC/Chirp_LinearFast_BW10/LC_Bar_SVID31_CN0.png
- results/Galileo/E1BC/Chirp_LinearFast_BW10/LC_Bar_SVID31_DeltaCN0.png
- results/Galileo/E1BC/Chirp_LinearMedium_BW10/
- results/Galileo/E1BC/Chirp_LinearMedium_BW10/HELC_Bar_SVID1_CN0.png
- results/Galileo/E1BC/Chirp_LinearMedium_BW10/HELC_Bar_SVID1_DeltaCN0.png
- results/Galileo/E1BC/Chirp_LinearMedium_BW10/HELC_Bar_SVID26_CN0.png
- results/Galileo/E1BC/Chirp_LinearMedium_BW10/HELC_Bar_SVID26_DeltaCN0.png
- results/Galileo/E1BC/Chirp_LinearMedium_BW10/HELC_Bar_SVID31_CN0.png
- results/Galileo/E1BC/Chirp_LinearMedium_BW10/HELC_Bar_SVID31_DeltaCN0.png
- results/Galileo/E1BC/Chirp_LinearMedium_BW10/HE_Bar_SVID1_CN0.png
- results/Galileo/E1BC/Chirp_LinearMedium_BW10/HE_Bar_SVID1_DeltaCN0.png
- results/Galileo/E1BC/Chirp_LinearMedium_BW10/HE_Bar_SVID26_CN0.png
- results/Galileo/E1BC/Chirp_LinearMedium_BW10/HE_Bar_SVID26_DeltaCN0.png
- results/Galileo/E1BC/Chirp_LinearMedium_BW10/HE_Bar_SVID31_CN0.png
- results/Galileo/E1BC/Chirp_LinearMedium_BW10/HE_Bar_SVID31_DeltaCN0.png
- results/Galileo/E1BC/Chirp_LinearMedium_BW10/LC_Bar_SVID1_CN0.png
- results/Galileo/E1BC/Chirp_LinearMedium_BW10/LC_Bar_SVID1_DeltaCN0.png
- results/Galileo/E1BC/Chirp_LinearMedium_BW10/LC_Bar_SVID26_CN0.png
- results/Galileo/E1BC/Chirp_LinearMedium_BW10/LC_Bar_SVID26_DeltaCN0.png
- results/Galileo/E1BC/Chirp_LinearMedium_BW10/LC_Bar_SVID31_CN0.png
- results/Galileo/E1BC/Chirp_LinearMedium_BW10/LC_Bar_SVID31_DeltaCN0.png
- results/Galileo/E1BC/Chirp_LinearSlow_BW10/
- results/Galileo/E1BC/Chirp_LinearSlow_BW10/HELC_Bar_SVID24_CN0.png
- results/Galileo/E1BC/Chirp_LinearSlow_BW10/HELC_Bar_SVID24_DeltaCN0.png
- results/Galileo/E1BC/Chirp_LinearSlow_BW10/HELC_Bar_SVID26_CN0.png
- results/Galileo/E1BC/Chirp_LinearSlow_BW10/HELC_Bar_SVID26_DeltaCN0.png
- results/Galileo/E1BC/Chirp_LinearSlow_BW10/HELC_Bar_SVID31_CN0.png
- results/Galileo/E1BC/Chirp_LinearSlow_BW10/HELC_Bar_SVID31_DeltaCN0.png
- results/Galileo/E1BC/Chirp_LinearSlow_BW10/HE_Bar_SVID24_CN0.png
- results/Galileo/E1BC/Chirp_LinearSlow_BW10/HE_Bar_SVID24_DeltaCN0.png
- results/Galileo/E1BC/Chirp_LinearSlow_BW10/HE_Bar_SVID26_CN0.png
- results/Galileo/E1BC/Chirp_LinearSlow_BW10/HE_Bar_SVID26_DeltaCN0.png
- results/Galileo/E1BC/Chirp_LinearSlow_BW10/HE_Bar_SVID31_CN0.png
- results/Galileo/E1BC/Chirp_LinearSlow_BW10/HE_Bar_SVID31_DeltaCN0.png
- results/Galileo/E1BC/Chirp_LinearSlow_BW10/LC_Bar_SVID24_CN0.png
- results/Galileo/E1BC/Chirp_LinearSlow_BW10/LC_Bar_SVID24_DeltaCN0.png
- results/Galileo/E1BC/Chirp_LinearSlow_BW10/LC_Bar_SVID26_CN0.png
- results/Galileo/E1BC/Chirp_LinearSlow_BW10/LC_Bar_SVID26_DeltaCN0.png
- results/Galileo/E1BC/Chirp_LinearSlow_BW10/LC_Bar_SVID31_CN0.png
- results/Galileo/E1BC/Chirp_LinearSlow_BW10/LC_Bar_SVID31_DeltaCN0.png
- results/Galileo/E1BC/FreqHopper_BW35MHz_DT100us/
- results/Galileo/E1BC/FreqHopper_BW35MHz_DT100us/HELC_Bar_SVID27_CN0.png
- results/Galileo/E1BC/FreqHopper_BW35MHz_DT100us/HELC_Bar_SVID27_DeltaCN0.png
- results/Galileo/E1BC/FreqHopper_BW35MHz_DT100us/HELC_Bar_SVID30_CN0.png
- results/Galileo/E1BC/FreqHopper_BW35MHz_DT100us/HELC_Bar_SVID30_DeltaCN0.png
- results/Galileo/E1BC/FreqHopper_BW35MHz_DT100us/HELC_Bar_SVID7_CN0.png
- results/Galileo/E1BC/FreqHopper_BW35MHz_DT100us/HELC_Bar_SVID7_DeltaCN0.png
- results/Galileo/E1BC/FreqHopper_BW35MHz_DT100us/HE_Bar_SVID27_CN0.png
- results/Galileo/E1BC/FreqHopper_BW35MHz_DT100us/HE_Bar_SVID27_DeltaCN0.png
- results/Galileo/E1BC/FreqHopper_BW35MHz_DT100us/HE_Bar_SVID30_CN0.png
- results/Galileo/E1BC/FreqHopper_BW35MHz_DT100us/HE_Bar_SVID30_DeltaCN0.png
- results/Galileo/E1BC/FreqHopper_BW35MHz_DT100us/HE_Bar_SVID7_CN0.png
- results/Galileo/E1BC/FreqHopper_BW35MHz_DT100us/HE_Bar_SVID7_DeltaCN0.png
- results/Galileo/E1BC/FreqHopper_BW35MHz_DT100us/LC_Bar_SVID27_CN0.png
- results/Galileo/E1BC/FreqHopper_BW35MHz_DT100us/LC_Bar_SVID27_DeltaCN0.png
- results/Galileo/E1BC/FreqHopper_BW35MHz_DT100us/LC_Bar_SVID30_CN0.png
- results/Galileo/E1BC/FreqHopper_BW35MHz_DT100us/LC_Bar_SVID30_DeltaCN0.png
- results/Galileo/E1BC/FreqHopper_BW35MHz_DT100us/LC_Bar_SVID7_CN0.png
- results/Galileo/E1BC/FreqHopper_BW35MHz_DT100us/LC_Bar_SVID7_DeltaCN0.png
- results/Galileo/E1BC/FreqHopper_BW35MHz_DT1us/
- results/Galileo/E1BC/FreqHopper_BW35MHz_DT1us/HELC_Bar_SVID27_CN0.png
- results/Galileo/E1BC/FreqHopper_BW35MHz_DT1us/HELC_Bar_SVID27_DeltaCN0.png
- results/Galileo/E1BC/FreqHopper_BW35MHz_DT1us/HELC_Bar_SVID2_CN0.png
- results/Galileo/E1BC/FreqHopper_BW35MHz_DT1us/HELC_Bar_SVID2_DeltaCN0.png
- results/Galileo/E1BC/FreqHopper_BW35MHz_DT1us/HELC_Bar_SVID30_CN0.png
- results/Galileo/E1BC/FreqHopper_BW35MHz_DT1us/HELC_Bar_SVID30_DeltaCN0.png
- results/Galileo/E1BC/FreqHopper_BW35MHz_DT1us/HELC_Bar_SVID7_CN0.png
- results/Galileo/E1BC/FreqHopper_BW35MHz_DT1us/HELC_Bar_SVID7_DeltaCN0.png
- results/Galileo/E1BC/FreqHopper_BW35MHz_DT1us/HE_Bar_SVID27_CN0.png
- results/Galileo/E1BC/FreqHopper_BW35MHz_DT1us/HE_Bar_SVID27_DeltaCN0.png
- results/Galileo/E1BC/FreqHopper_BW35MHz_DT1us/HE_Bar_SVID2_CN0.png
- results/Galileo/E1BC/FreqHopper_BW35MHz_DT1us/HE_Bar_SVID2_DeltaCN0.png
- results/Galileo/E1BC/FreqHopper_BW35MHz_DT1us/HE_Bar_SVID30_CN0.png
- results/Galileo/E1BC/FreqHopper_BW35MHz_DT1us/HE_Bar_SVID30_DeltaCN0.png
- results/Galileo/E1BC/FreqHopper_BW35MHz_DT1us/HE_Bar_SVID7_CN0.png
- results/Galileo/E1BC/FreqHopper_BW35MHz_DT1us/HE_Bar_SVID7_DeltaCN0.png
- results/Galileo/E1BC/FreqHopper_BW35MHz_DT1us/LC_Bar_SVID27_CN0.png
- results/Galileo/E1BC/FreqHopper_BW35MHz_DT1us/LC_Bar_SVID27_DeltaCN0.png
- results/Galileo/E1BC/FreqHopper_BW35MHz_DT1us/LC_Bar_SVID2_CN0.png
- results/Galileo/E1BC/FreqHopper_BW35MHz_DT1us/LC_Bar_SVID2_DeltaCN0.png
- results/Galileo/E1BC/FreqHopper_BW35MHz_DT1us/LC_Bar_SVID30_CN0.png
- results/Galileo/E1BC/FreqHopper_BW35MHz_DT1us/LC_Bar_SVID30_DeltaCN0.png
- results/Galileo/E1BC/FreqHopper_BW35MHz_DT1us/LC_Bar_SVID7_CN0.png
- results/Galileo/E1BC/FreqHopper_BW35MHz_DT1us/LC_Bar_SVID7_DeltaCN0.png
- results/Galileo/E1BC/Noise_BW04MHz/
- results/Galileo/E1BC/Noise_BW04MHz/HELC_Bar_SVID13_CN0.png
- results/Galileo/E1BC/Noise_BW04MHz/HELC_Bar_SVID13_DeltaCN0.png
- results/Galileo/E1BC/Noise_BW04MHz/HELC_Bar_SVID1_CN0.png
- results/Galileo/E1BC/Noise_BW04MHz/HELC_Bar_SVID1_DeltaCN0.png
- results/Galileo/E1BC/Noise_BW04MHz/HELC_Bar_SVID21_CN0.png
- results/Galileo/E1BC/Noise_BW04MHz/HELC_Bar_SVID21_DeltaCN0.png
- results/Galileo/E1BC/Noise_BW04MHz/HE_Bar_SVID13_CN0.png
- results/Galileo/E1BC/Noise_BW04MHz/HE_Bar_SVID13_DeltaCN0.png
- results/Galileo/E1BC/Noise_BW04MHz/HE_Bar_SVID1_CN0.png
- results/Galileo/E1BC/Noise_BW04MHz/HE_Bar_SVID1_DeltaCN0.png
- results/Galileo/E1BC/Noise_BW04MHz/HE_Bar_SVID21_CN0.png
- results/Galileo/E1BC/Noise_BW04MHz/HE_Bar_SVID21_DeltaCN0.png
- results/Galileo/E1BC/Noise_BW04MHz/LC_Bar_SVID13_CN0.png
- results/Galileo/E1BC/Noise_BW04MHz/LC_Bar_SVID13_DeltaCN0.png
- results/Galileo/E1BC/Noise_BW04MHz/LC_Bar_SVID1_CN0.png
- results/Galileo/E1BC/Noise_BW04MHz/LC_Bar_SVID1_DeltaCN0.png
- results/Galileo/E1BC/Noise_BW04MHz/LC_Bar_SVID21_CN0.png
- results/Galileo/E1BC/Noise_BW04MHz/LC_Bar_SVID21_DeltaCN0.png
- results/Galileo/E1BC/Noise_BW35MHz/
- results/Galileo/E1BC/Noise_BW35MHz/HELC_Bar_SVID13_CN0.png
- results/Galileo/E1BC/Noise_BW35MHz/HELC_Bar_SVID13_DeltaCN0.png
- results/Galileo/E1BC/Noise_BW35MHz/HELC_Bar_SVID1_CN0.png
- results/Galileo/E1BC/Noise_BW35MHz/HELC_Bar_SVID1_DeltaCN0.png
- results/Galileo/E1BC/Noise_BW35MHz/HELC_Bar_SVID21_CN0.png
- results/Galileo/E1BC/Noise_BW35MHz/HELC_Bar_SVID21_DeltaCN0.png
- results/Galileo/E1BC/Noise_BW35MHz/HELC_Bar_SVID26_CN0.png
- results/Galileo/E1BC/Noise_BW35MHz/HELC_Bar_SVID26_DeltaCN0.png
- results/Galileo/E1BC/Noise_BW35MHz/HE_Bar_SVID13_CN0.png
- results/Galileo/E1BC/Noise_BW35MHz/HE_Bar_SVID13_DeltaCN0.png
- results/Galileo/E1BC/Noise_BW35MHz/HE_Bar_SVID1_CN0.png
- results/Galileo/E1BC/Noise_BW35MHz/HE_Bar_SVID1_DeltaCN0.png
- results/Galileo/E1BC/Noise_BW35MHz/HE_Bar_SVID21_CN0.png
- results/Galileo/E1BC/Noise_BW35MHz/HE_Bar_SVID21_DeltaCN0.png
- results/Galileo/E1BC/Noise_BW35MHz/HE_Bar_SVID26_CN0.png
- results/Galileo/E1BC/Noise_BW35MHz/HE_Bar_SVID26_DeltaCN0.png
- results/Galileo/E1BC/Noise_BW35MHz/LC_Bar_SVID13_CN0.png
- results/Galileo/E1BC/Noise_BW35MHz/LC_Bar_SVID13_DeltaCN0.png
- results/Galileo/E1BC/Noise_BW35MHz/LC_Bar_SVID1_CN0.png
- results/Galileo/E1BC/Noise_BW35MHz/LC_Bar_SVID1_DeltaCN0.png
- results/Galileo/E1BC/Noise_BW35MHz/LC_Bar_SVID21_CN0.png
- results/Galileo/E1BC/Noise_BW35MHz/LC_Bar_SVID21_DeltaCN0.png
- results/Galileo/E1BC/Noise_BW35MHz/LC_Bar_SVID26_CN0.png
- results/Galileo/E1BC/Noise_BW35MHz/LC_Bar_SVID26_DeltaCN0.png
- results/Galileo/E1BC/Pulsed_BW35MHz_D50_T100us/
- results/Galileo/E1BC/Pulsed_BW35MHz_D50_T100us/HELC_Bar_SVID21_CN0.png
- results/Galileo/E1BC/Pulsed_BW35MHz_D50_T100us/HELC_Bar_SVID21_DeltaCN0.png
- results/Galileo/E1BC/Pulsed_BW35MHz_D50_T100us/HELC_Bar_SVID27_CN0.png
- results/Galileo/E1BC/Pulsed_BW35MHz_D50_T100us/HELC_Bar_SVID27_DeltaCN0.png
- results/Galileo/E1BC/Pulsed_BW35MHz_D50_T100us/HE_Bar_SVID21_CN0.png
- results/Galileo/E1BC/Pulsed_BW35MHz_D50_T100us/HE_Bar_SVID21_DeltaCN0.png
- results/Galileo/E1BC/Pulsed_BW35MHz_D50_T100us/HE_Bar_SVID27_CN0.png
- results/Galileo/E1BC/Pulsed_BW35MHz_D50_T100us/HE_Bar_SVID27_DeltaCN0.png
- results/Galileo/E1BC/Pulsed_BW35MHz_D50_T100us/LC_Bar_SVID21_CN0.png
- results/Galileo/E1BC/Pulsed_BW35MHz_D50_T100us/LC_Bar_SVID21_DeltaCN0.png
- results/Galileo/E1BC/Pulsed_BW35MHz_D50_T100us/LC_Bar_SVID27_CN0.png
- results/Galileo/E1BC/Pulsed_BW35MHz_D50_T100us/LC_Bar_SVID27_DeltaCN0.png
- results/Galileo/E1BC/Pulsed_BW35MHz_D50_T1ms/
- results/Galileo/E1BC/Pulsed_BW35MHz_D50_T1ms/HELC_Bar_SVID21_CN0.png
- results/Galileo/E1BC/Pulsed_BW35MHz_D50_T1ms/HELC_Bar_SVID21_DeltaCN0.png
- results/Galileo/E1BC/Pulsed_BW35MHz_D50_T1ms/HELC_Bar_SVID27_CN0.png
- results/Galileo/E1BC/Pulsed_BW35MHz_D50_T1ms/HELC_Bar_SVID27_DeltaCN0.png
- results/Galileo/E1BC/Pulsed_BW35MHz_D50_T1ms/HELC_Bar_SVID30_CN0.png
- results/Galileo/E1BC/Pulsed_BW35MHz_D50_T1ms/HELC_Bar_SVID30_DeltaCN0.png
- results/Galileo/E1BC/Pulsed_BW35MHz_D50_T1ms/HE_Bar_SVID21_CN0.png
- results/Galileo/E1BC/Pulsed_BW35MHz_D50_T1ms/HE_Bar_SVID21_DeltaCN0.png
- results/Galileo/E1BC/Pulsed_BW35MHz_D50_T1ms/HE_Bar_SVID27_CN0.png
- results/Galileo/E1BC/Pulsed_BW35MHz_D50_T1ms/HE_Bar_SVID27_DeltaCN0.png
- results/Galileo/E1BC/Pulsed_BW35MHz_D50_T1ms/HE_Bar_SVID30_CN0.png
- results/Galileo/E1BC/Pulsed_BW35MHz_D50_T1ms/HE_Bar_SVID30_DeltaCN0.png
- results/Galileo/E1BC/Pulsed_BW35MHz_D50_T1ms/LC_Bar_SVID21_CN0.png
- results/Galileo/E1BC/Pulsed_BW35MHz_D50_T1ms/LC_Bar_SVID21_DeltaCN0.png
- results/Galileo/E1BC/Pulsed_BW35MHz_D50_T1ms/LC_Bar_SVID27_CN0.png
- results/Galileo/E1BC/Pulsed_BW35MHz_D50_T1ms/LC_Bar_SVID27_DeltaCN0.png
- results/Galileo/E1BC/Pulsed_BW35MHz_D50_T1ms/LC_Bar_SVID30_CN0.png
- results/Galileo/E1BC/Pulsed_BW35MHz_D50_T1ms/LC_Bar_SVID30_DeltaCN0.png
- results/Galileo/E1BC/Pulsed_BW35MHz_D50_T1us/
- results/Galileo/E1BC/Pulsed_BW35MHz_D50_T1us/HELC_Bar_SVID15_CN0.png
- results/Galileo/E1BC/Pulsed_BW35MHz_D50_T1us/HELC_Bar_SVID15_DeltaCN0.png
- results/Galileo/E1BC/Pulsed_BW35MHz_D50_T1us/HELC_Bar_SVID1_CN0.png
- results/Galileo/E1BC/Pulsed_BW35MHz_D50_T1us/HELC_Bar_SVID1_DeltaCN0.png
- results/Galileo/E1BC/Pulsed_BW35MHz_D50_T1us/HELC_Bar_SVID21_CN0.png
- results/Galileo/E1BC/Pulsed_BW35MHz_D50_T1us/HELC_Bar_SVID21_DeltaCN0.png
- results/Galileo/E1BC/Pulsed_BW35MHz_D50_T1us/HELC_Bar_SVID27_CN0.png
- results/Galileo/E1BC/Pulsed_BW35MHz_D50_T1us/HELC_Bar_SVID27_DeltaCN0.png
- results/Galileo/E1BC/Pulsed_BW35MHz_D50_T1us/HE_Bar_SVID15_CN0.png
- results/Galileo/E1BC/Pulsed_BW35MHz_D50_T1us/HE_Bar_SVID15_DeltaCN0.png
- results/Galileo/E1BC/Pulsed_BW35MHz_D50_T1us/HE_Bar_SVID1_CN0.png
- results/Galileo/E1BC/Pulsed_BW35MHz_D50_T1us/HE_Bar_SVID1_DeltaCN0.png
- results/Galileo/E1BC/Pulsed_BW35MHz_D50_T1us/HE_Bar_SVID21_CN0.png
- results/Galileo/E1BC/Pulsed_BW35MHz_D50_T1us/HE_Bar_SVID21_DeltaCN0.png
- results/Galileo/E1BC/Pulsed_BW35MHz_D50_T1us/HE_Bar_SVID27_CN0.png
- results/Galileo/E1BC/Pulsed_BW35MHz_D50_T1us/HE_Bar_SVID27_DeltaCN0.png
- results/Galileo/E1BC/Pulsed_BW35MHz_D50_T1us/LC_Bar_SVID15_CN0.png
- results/Galileo/E1BC/Pulsed_BW35MHz_D50_T1us/LC_Bar_SVID15_DeltaCN0.png
- results/Galileo/E1BC/Pulsed_BW35MHz_D50_T1us/LC_Bar_SVID1_CN0.png
- results/Galileo/E1BC/Pulsed_BW35MHz_D50_T1us/LC_Bar_SVID1_DeltaCN0.png
- results/Galileo/E1BC/Pulsed_BW35MHz_D50_T1us/LC_Bar_SVID21_CN0.png
- results/Galileo/E1BC/Pulsed_BW35MHz_D50_T1us/LC_Bar_SVID21_DeltaCN0.png
- results/Galileo/E1BC/Pulsed_BW35MHz_D50_T1us/LC_Bar_SVID27_CN0.png
- results/Galileo/E1BC/Pulsed_BW35MHz_D50_T1us/LC_Bar_SVID27_DeltaCN0.png
- results/Global_PVT/
- results/Global_PVT/HDDMAGC_PVTH15_HE_HDDM_AGC.png
- results/Global_PVT/HDDMAGC_PVTH15_HE_No_IM.png
- results/Global_PVT/HDDMAGC_PVTH15_HE_Roof_Antenna.png
- results/Global_PVT/HDDMAGC_PVTH15_HE_With_IM.png
- results/Global_PVT/HDDMAGC_PVTH15_LC_HDDM_AGC.png
- results/Global_PVT/HDDMAGC_PVTH15_LC_No_IM.png
- results/Global_PVT/HDDMAGC_PVTH15_LC_Roof_Antenna.png
- results/Global_PVT/HDDMAGC_PVT_HE_HDDM_AGC.png
- results/Global_PVT/HDDMAGC_PVT_HE_No_IM.png
- results/Global_PVT/HDDMAGC_PVT_HE_Roof_Antenna.png
- results/Global_PVT/HDDMAGC_PVT_HE_With_IM.png
- results/Global_PVT/HDDMAGC_PVT_LC_HDDM_AGC.png
- results/Global_PVT/HDDMAGC_PVT_LC_No_IM.png
- results/Global_PVT/HDDMAGC_PVT_LC_Roof_Antenna.png
- results/GPS/
- results/GPS/L1CA/
- results/GPS/L1CA/15754200/
- results/GPS/L1CA/15754200/HELC_Bar_SVID13_CN0.png
- results/GPS/L1CA/15754200/HELC_Bar_SVID13_DeltaCN0.png
- results/GPS/L1CA/15754200/HELC_Bar_SVID14_CN0.png
- results/GPS/L1CA/15754200/HELC_Bar_SVID14_DeltaCN0.png
- results/GPS/L1CA/15754200/HELC_Bar_SVID20_CN0.png
- results/GPS/L1CA/15754200/HELC_Bar_SVID20_DeltaCN0.png
- results/GPS/L1CA/15754200/HELC_Bar_SVID30_CN0.png
- results/GPS/L1CA/15754200/HELC_Bar_SVID30_DeltaCN0.png
- results/GPS/L1CA/15754200/HELC_Bar_SVID5_CN0.png
- results/GPS/L1CA/15754200/HELC_Bar_SVID5_DeltaCN0.png
- results/GPS/L1CA/15754200/HELC_Bar_SVID7_CN0.png
- results/GPS/L1CA/15754200/HELC_Bar_SVID7_DeltaCN0.png
- results/GPS/L1CA/15754200/HE_Bar_SVID13_CN0.png
- results/GPS/L1CA/15754200/HE_Bar_SVID13_DeltaCN0.png
- results/GPS/L1CA/15754200/HE_Bar_SVID14_CN0.png
- results/GPS/L1CA/15754200/HE_Bar_SVID14_DeltaCN0.png
- results/GPS/L1CA/15754200/HE_Bar_SVID20_CN0.png
- results/GPS/L1CA/15754200/HE_Bar_SVID20_DeltaCN0.png
- results/GPS/L1CA/15754200/HE_Bar_SVID30_CN0.png
- results/GPS/L1CA/15754200/HE_Bar_SVID30_DeltaCN0.png
- results/GPS/L1CA/15754200/HE_Bar_SVID5_CN0.png
- results/GPS/L1CA/15754200/HE_Bar_SVID5_DeltaCN0.png
- results/GPS/L1CA/15754200/HE_Bar_SVID7_CN0.png
- results/GPS/L1CA/15754200/HE_Bar_SVID7_DeltaCN0.png
- results/GPS/L1CA/15754200/LC_Bar_SVID13_CN0.png
- results/GPS/L1CA/15754200/LC_Bar_SVID13_DeltaCN0.png
- results/GPS/L1CA/15754200/LC_Bar_SVID14_CN0.png
- results/GPS/L1CA/15754200/LC_Bar_SVID14_DeltaCN0.png
- results/GPS/L1CA/15754200/LC_Bar_SVID20_CN0.png
- results/GPS/L1CA/15754200/LC_Bar_SVID20_DeltaCN0.png
- results/GPS/L1CA/15754200/LC_Bar_SVID30_CN0.png
- results/GPS/L1CA/15754200/LC_Bar_SVID30_DeltaCN0.png
- results/GPS/L1CA/15754200/LC_Bar_SVID5_CN0.png
- results/GPS/L1CA/15754200/LC_Bar_SVID5_DeltaCN0.png
- results/GPS/L1CA/15754200/LC_Bar_SVID7_CN0.png
- results/GPS/L1CA/15754200/LC_Bar_SVID7_DeltaCN0.png
- results/GPS/L1CA/Chirp_LinearFast_BW10/
- results/GPS/L1CA/Chirp_LinearFast_BW10/HELC_Bar_SVID18_CN0.png
- results/GPS/L1CA/Chirp_LinearFast_BW10/HELC_Bar_SVID18_DeltaCN0.png
- results/GPS/L1CA/Chirp_LinearFast_BW10/HELC_Bar_SVID25_CN0.png
- results/GPS/L1CA/Chirp_LinearFast_BW10/HELC_Bar_SVID25_DeltaCN0.png
- results/GPS/L1CA/Chirp_LinearFast_BW10/HELC_Bar_SVID26_CN0.png
- results/GPS/L1CA/Chirp_LinearFast_BW10/HELC_Bar_SVID26_DeltaCN0.png
- results/GPS/L1CA/Chirp_LinearFast_BW10/HELC_Bar_SVID29_CN0.png
- results/GPS/L1CA/Chirp_LinearFast_BW10/HELC_Bar_SVID29_DeltaCN0.png
- results/GPS/L1CA/Chirp_LinearFast_BW10/HELC_Bar_SVID31_CN0.png
[truncated: 557 more entries]
